# Supplementary material for: Veterinary consumption of highest priority critically important antimicrobials and various growth promoters based on import data in Pakistan
Source: PLoS One. 2022 Sep 14;17(9):e0273821. doi: 10.1371/journal.pone.0273821 (PMC9473402; doi:10.1371/journal.pone.0273821)
Supplement: S2 File — (ZIP) [file pone.0273821.s002.zip]

Archive with 2 entries (2 files):
- Feed Additives - Growth Promoters.zip
- Pharmaceutical Raw Materials.zip
